# Supplementary material for: Proportion of School Attending Adolescents Meeting the Recommended Moderate-to-Vigorous Physical Activity Level and Its Predictors in Lagos, Nigeria
Source: Int J Environ Res Public Health. 2021 Oct 13;18(20):10744. doi: 10.3390/ijerph182010744 (PMC8536101; doi:10.3390/ijerph182010744)
Supplement: Supplementary file 1 [file ijerph-18-10744-s001.zip]

Archive with 1 entries (1 files):
- ijerph-1405584-supplementary.pdf
